# Supplementary material for: Loss of NSE-4 Perturbs Genome Stability and DNA Repair in Caenorhabditis elegans
Source: Int J Mol Sci. 2022 Jun 29;23(13):7202. doi: 10.3390/ijms23137202 (PMC9266361; doi:10.3390/ijms23137202)
Supplement: Supplementary file 1 [file ijms-23-07202-s001.zip]

Archive with 1 entries (1 files):
- ijms-1719598-supplementary.pdf
